# Supplementary material for: Binding Analysis of Sf-SR-C MAM Domain and Sf-FGFR Ectodomain to Vip3Aa
Source: Insects. 2024 Jun 6;15(6):428. doi: 10.3390/insects15060428 (PMC11203654; doi:10.3390/insects15060428)
Supplement: Supplementary file 1 [file insects-15-00428-s001.zip]

Archive with 1 entries (1 files):
- insects-2965965-supplementary.pdf
